# Supplementary material for: High Keratin-7 Expression in Benign Peri-Tumoral Prostatic Glands Is Predictive of Bone Metastasis Onset and Prostate Cancer-Specific Mortality
Source: Cancers (Basel). 2022 Mar 23;14(7):1623. doi: 10.3390/cancers14071623 (PMC8997075; doi:10.3390/cancers14071623)
Supplement: Supplementary file 1 [file cancers-14-01623-s001.zip]

Archive with 1 entries (1 files):
- cancers-1652110-supplementary.pdf
